# Supplementary material for: Association between Intestinal Colonization and Extraintestinal Infection with Carbapenem-Resistant Klebsiella pneumoniae in Children
Source: Microbiol Spectr. 2023 Mar 14;11(2):e04088-22. doi: 10.1128/spectrum.04088-22 (PMC10100809; doi:10.1128/spectrum.04088-22)
Supplement: Supplemental file 1 — Supplemental material. Download spectrum.04088-22-s0001.xlsx, XLSX file, 0.03 MB [file spectrum.04088-22-s0001.xlsx]

## Sheet: Table S1
Table S1. Primers in this study.
Gene	Primers	Length (bp)	Annealing temperature (°C)	References
Resistance genes (Carbapenemase)
blaNDM-F	ATGGAATTGCCCAATATTATGC	813	55	[1]
blaNDM-R	TCAGCGCAGCTTGTCGGC
blaKPC-F	AGGACTTTGGCGGCTCCAT	720	55
blaKPC-R	TCCCTCGAGCGCGAGTCTA
blaOXA-48-F	GCGTGGTTAAGGATGAACAC	438	52
blaOXA-48-R	CATCAAGTTCAACCCAACCG
blaIMP-F	GGAATAGAGTGGCTTAAYTCTC	232	52
blaIMP-R	GGTTTAAYAAAACAACCACC
blaAIM-F	CTGAAGGTGTACGGAAACAC	322	52
blaAIM-R	GTTCGGCCACCTCGAATTG
blaVIM-F	GATGGTGTTTGGTCGCATA	390	52
blaVIM-R	CGAATGCGCAGCACCAG
blaGIM-F	TCGACACACCTTGGTCTGAA	477	52
blaGIM-R	AACTTCCAACTTTGCCATGC
blaSIM-F	TACAAGGGATTCGGCATCG	570	52
blaSIM-R	AATGGCCTGTTCCCATGTG
Resistance genes (ESBL)
blaTEM-F	TCCGCTCATGAGACAATAACC	296	52	[2]
blaTEM-R	ATAATACCGCACCACATAGCAG
blaSHV-F	TACCATGAGCGATAACAGCG	450
blaSHV-R	GATTTGCTGATTTCGCTCGG
blaCTX-M-F	CAAAGAGAGTGCAACGGATG	205		[3]
blaCTX-M-R	ATTGGAAAGCGTTCATCACC
Virulence genes
prmpA-F	TACATATGAAGGAGTAGTTAAT	505	42	[4]
prmpA-R	GAGCCATCTTTCATCAAC
prmpA2-F	TGTGCAATAAGGATGTTACATTAGT	607	57
prmpA2-R	TTTGATGTGCACCATTTTTCA
iucA-F	AATCAATGGCTATTCCCGCTG	239	52
iucA-R	CGCTTCACTTCTTTCACTGACAGG
iroB-F	CAAAAAAGCAGCAGAGGC	585	52
iroB-R	TCACTGGCGGAATCCAACAC
ybtS-F	GACGGAAACAGCACGGTAAA	242	60	[5]
ybtS-R	GAGCATAATAAGGCGAAAGA
mrkD-F	AAGCTATCGCTGTACTTCCGGCA	340
mrkD-R	GGCGTTGGCGCTCAGATAGG
entB-F	GTCAACTGGGCCTTTGAGCCGTC	400
entB-R	TATGGGCGTAAACGCCGGTGAT
kfu-F	GGCCTTTGTCCAGAGCTACG	638
kfu-R	GGGTCTGGCGCAGAGTATG
Capsule serotype
wzi-F	GTGCCGCGAGCGCTTTCTATCTTGGTATTCC		55	[6]
wzi-R	GAGAGCCACTGGTTCCAGAATTTGACCGC
ERIC-PCR
ERIC1	ATGTAAGCTCCTGGGGATTCAC		49	[7]
ERIC2	AAGTAAGTGACTGGGGTGAGCG
MLST
rpoB-F	GTTTTCCCAGTCACGACGTTGTAGGCGAAATGGCWGAGAACCA		50	[8]
rpoB-R	TTGTGAGCGGATAACAATTTCGAGTCTTCGAAGTTGTAACC
gapA-F	GTTTTCCCAGTCACGACGTTGTATGAAATATGACTCCACTCACGG		50
gapA-F	TTGTGAGCGGATAACAATTTCCTTCAGAAGCGGCTTTGATGGCTT
mdh-F	GTTTTCCCAGTCACGACGTTGTACCCAACTCGCTTCAGGTTCAG		50
mdh-R	TTGTGAGCGGATAACAATTTCCCGTTTTTCCCCAGCAGCAG
pgi-F	GTTTTCCCAGTCACGACGTTGTAGAGAAAAACCTGCCTGTACTGCTGGC		50
pgi-R	TTGTGAGCGGATAACAATTTCCGCGCCACGCTTTATAGCGGTTAAT
phoE-F	GTTTTCCCAGTCACGACGTTGTAACCTACCGCAACACCGACTTCTTCGG		50
phoE-R	TTGTGAGCGGATAACAATTTCTGATCAGAACTGGTAGGTGAT
infB-F	GTTTTCCCAGTCACGACGTTGTACTCGCTGCTGGACTATATTCG		50
infB-R	TTGTGAGCGGATAACAATTTCCGCTTTCAGCTCAAGAACTTC
tonB-F	GTTTTCCCAGTCACGACGTTGTACTTTATACCTCGGTACATCAGGTT		50
tonB-R	TTGTGAGCGGATAACAATTTCATTCGCCGGCTGRGCRGAGAG
Refenrence
1	Poirel L, Walsh TR, Cuvillier V, Nordmann P. 2011. Multiplex PCR for detection of acquired carbapenemase genes. Diagn Microbiol Infect Dis 70:119-23. http://dx.doi.org/10.1016/j.diagmicrobio.2010.12.002.
2	Doosti A, Pourabbas M, Arshi A, Chehelgerdi M, Kabiri H. 2015. TEM and SHV Genes in Klebsiella pneumoniae Isolated from Cockroaches and Their Antimicrobial Resistance Pattern. Osong Public Health Res Perspect 6:3-8. http://dx.doi.org/10.1016/j.phrp.2014.10.011.
3	Dallenne C, Da Costa A, Decré D, Favier C, Arlet G. 2010. Development of a set of multiplex PCR assays for the detection of genes encoding important beta-lactamases in Enterobacteriaceae. J Antimicrob Chemother 65:490-5. http://dx.doi.org/10.1093/jac/dkp498.
4	Russo TA, Olson R, Fang CT, Stoesser N, Miller M, MacDonald U, Hutson A, Barker JH, La Hoz RM, Johnson JR. 2018. Identification of Biomarkers for Differentiation of Hypervirulent Klebsiella pneumoniae from Classical K. pneumoniae. J Clin Microbiol 56. http://dx.doi.org/10.1128/JCM.00776-18.
5	Compain F, Babosan A, Brisse S, Genel N, Audo J, Ailloud F, Kassis-Chikhani N, Arlet G, Decré D. 2014. Multiplex PCR for detection of seven virulence factors and K1/K2 capsular serotypes of Klebsiella pneumoniae. J Clin Microbiol 52:4377-80. http://dx.doi.org/10.1128/JCM.02316-14.
6	Brisse S, Passet V, Haugaard AB, Babosan A, Kassis-Chikhani N, Struve C, Decré D. 2013. wzi Gene sequencing, a rapid method for determination of capsular type for Klebsiella strains. J Clin Microbiol 51:4073-8. http://dx.doi.org/10.1128/JCM.01924-13.
7	Versalovic J, Koeuth T, Lupski JR. 1991. Distribution of repetitive DNA sequences in eubacteria and application to fingerprinting of bacterial genomes. Nucleic Acids Res 19:6823-31. http://dx.doi.org/10.1093/nar/19.24.6823.
8	Diancourt L, Passet V, Verhoef J, Grimont PA, Brisse S. 2005. Multilocus sequence typing of Klebsiella pneumoniae nosocomial isolates. J Clin Microbiol 43:4178-82. http://dx.doi.org/10.1128/JCM.43.8.4178-4182.2005.

## Sheet: Table S2
Table S2. Detailed information of isolation of carbapenem-resistant Klebsiella pneumoniae (CRKp) strains from eight pediatric patients.
Isolate id	Isolation date	Specimen	Admission date	Discharge date	Gender	Agea	Wards	Admission diagnosis	Antibiotic usage during hospitalization	Invasive procedures during hospitalization	Outcome
P1-C	2020-05-03	Stool	2020-04-14	2020-05-05	Female	16m	Pediatric ICU	Neuroblastoma	cefuroxime (4.18-4.22), meropenem (4.22-5.3), vancomycin (4.23-5.3), cefoperazone/sulbactam (5.3-5.5), tigecycline (5.3-5.5), vancomycin (5.3-5.5), fosfomycin (5.3-5.5), isepamicin (5.3-5.5), fluconazole (5.3-5.5)	bone marrow aspiration (4.17), arterial puncture (4.19), deep vein catheterization (4.19), thoracentesis (4.22), arterial puncture (4.22), closed chest drainage (4.24), trachea cannula (5.3), abdominocentesis (5.4)	Death
P1-I1	2020-05-03	Blood
P1-I2	2020-05-03	Abdominal fluid
P2-C	2020-04-28	Stool	2020-04-28	2020-06-29	Female	7y	Pediatric ICU	Pseudomembranous enteritis	fosfomycin (4.28-4.29), cefoperazone/sulbactam (4.28-5.2), vancomycin (4.19-5.26), isepamicin (5.3-5.5), tigecycline (5.5-5.22),isepamicin (5.12-5.22), cefoperazone/sulbactam (5.22-5.26), sulfamethoxazole (5.25-5.26), fluconazole (5.25-5.26), itraconazole (5.25-6.8), cefoperazone/sulbactam+itraconazole+vancomycin (5.26-5.29), vancomycin (5.26-6.15), amikacin (5.29-6.29)	arterial puncture (4.29), deep vein catheterization (4.29), trachea cannula (4.29), fecal microbiota transplantation (5.29)	Death risk-giving up treatment
P2-I	2020-05-27	Sptum
P3-C	2020-05-01	Stool	2020-05-01	2020-05-23	Male	3m	Neonatology	Cholestasis	meropenem (5.04-5.18)	lumbar puncture (5.5)	Recovered
P3-I	2020-05-04	Blood									Recovered
P4-C	2020-07-26	Stool	2020-05-14	2020-08-08	Male	1m	Neonatology	Necrotizing enterocolitis	ampicillin sodium/sulbacam sodium (5.14-5.21), ceftazidime (5.21-5.29), cefoperazone/sulbactam (5.29-5.30), fluconazole (5.30-6.5), meropenem (6.5-6.27), vancomycin (6.27-7.17), sulfamethoxazole trimethoprim+ceftazidime (7.17-8.8)	trachea cannula (5.28), abdominocentesis (6.5), arterial puncture (6.5), adhesiolysis+exploratory laparotomy+percutaneous abdominal drainage+closed decompression (6.5), lumbar puncture (7.1)	Recovered
P4-I1	2020-06-16	Sptum									Recovered
P4-I2	2020-06-27	Blood									Recovered
P5-C	2020-05-15	Stool	2020-05-15	2020-06-17	Male	2m	Neonatology	Prematurity	meropenem (5.15-6.8), meropenem+vancomycin (5.23-6.4), ceftazidime (6.8-6.17)	trachea cannula (5.15-5.18), laryngotracheal exploratory surgery+tracheotomy (5.18), lumbar puncture (5.24)	Recovered
P5-I	2020-05-22	Sptum									Recovered
P6-C	2020-07-01	Stool	2020-06-02	2020-07-12	Female	3y	Pediatric ICU	Asthmatic bronchopneumonia	ciprofloxacin (6.2-6.6), fosfomycin (6.6-6.15), cefoperazone/sulbactam (6.6-7.1), erythromycin cydocarbonate (6.15-6.23), tigecycline (6.18-6.23), minocycline (6.23-7.12), amikacin (7.1-7.8)	trachea cannula (6.6-7.7)	Recovered
P6-I	2020-06-19	Pus									Recovered
P7-C	2020-07-18	Stool	2020-06-05	2020-08-04	Male	1m	Neonatology	Necrotizing enterocolitis	ampicillin sodium/sulbacam sodium (6.5-6.9), meropenem (6.9-8.4)	adhesiolysis+ilectomy+ileostomy (single lumen)+percutaneous abdominal drainage (6.10), trachea cannula (6.10-6.11), lumbar puncture (6.11, 6.22)	Recovered
P7-I	2020-07-12	Fistula									Recovered
P8-C	2020-09-21	Stool	2020-08-25	2020-09-25	Female	7y	Gastroenterology	Chronic enteritis	tigecycline (8.25-8.28), ceftazidime (8.28-9.15), vancomycin (8.25-9.7), cefuroxime (9.26-9.28), amikacin (9.28-10.16)	fecal microbiota transplantation (9.18, 9.21, 9.24)	Recovered
P8-I	2020-09-25	Urine									Recovered
I63	2020-05-30	Sptum	2020-05-29	2020-06-23	Male	0d	Neonatology	Polypnea	meropenem (6.1-6.24)	trachea cannula (5.29-6.5)	Recovered
I64	2020-06-02	Sptum	2020-05-29	2020-07-03	Female	11d	Neonatology	Prematurity	meropenem (5.29-6.12)	trachea cannula (5.29-6.12)	Recovered
I80	2020-06-19	Sptum	2020-06-14	2020-11-21	Female	5d	Neonatology	Polypnea	ampicillin/sulbactam (6.14-6.19), meropenem (6.19-7.6), vancomycin (6.28-7.3), piperacillin sodium/tazobactam sodium (7.6-8.20), erythromycin cydocarbonate (7.11-7.16), sulfamethoxazole (8.1-8.10), fluconazole (6.14-8.10)	trachea cannula (6.14-7.28, 7.28-8.13, 8.13-8.18)	Transferred to another hospital
I81	2020-06-19	Sptum	2020-05-14	2020-08-12	Female	1m	Neonatology	Polypnea	ampicillin/sulbactam (5.14-5.24), ceftazidime (5.24-5.29), cefoperazone/sulbactam (5.29-6.7), meropenem (6.7-6.19), isepamicin (6.19-8.12)	trachea cannula (5.28-6.7), lumbar puncture (6.7)	Recovered
I84	2020-06-23	Trachea cannula	2020-06-18	2020-07-05	Male	5d	Neonatology	Polypnea	ampicillin/sulbactam (6.18-7.5), penicillin sodium+ceftazidime (6.19-7.5)	trachea cannula (6.18-7.5), umbilical artery and vein catheterization (6.19)	Recovered
I99	2020-07-23	Sptum	2020-07-21	2020-07-30	Female	0d	Neonatology	Polypnea	ampicillin/sulbactam (7.21-7.30)	trachea cannula (7.21-7.22)	Recovered
I122	2020-08-23	Urine	2020-08-21	2020-09-01	Female	1m	Neonatology	Abnormal urine culture	ampicillin/sulbactam (8.21-8.26), nitrofurantoin (8.26-9.1)	none	Left hospital voluntarily
I167	2020-10-20	Blood	2020-09-20	2020-10-24	Male	12y	Pediatric ICU	Recurrent fever	meropenem+ciprofloxacin+sulfamethoxazole+caspofungin+fluconazole (9.20-10.4), isepamicin+amikacin (10.4-10.8), cefoperazone/sulbactam (10.18-10.23), tigecycline (10.23-10.24)	urethral catheterization (9.20), arterial puncture (9.20), deep vein puncture and catheterization (9.20, 9.25, 10.4, 10.6, 10.15), trachea cannula (9.21-10.24), plasmapheresis (9.21, 10.4), lumbar puncture (10.14), right thoracic closed drainage and thoracentesis (10.16)	Death risk-giving up treatment
I185	2020-11-23	Sptum	2020-10-30	2020-12-03	Male	1m	Neonatology	Intracranial hemorrhage	meropenem (10.30-12.3), vancomycin (10.30-11.5)	lumbar puncture (11.4)	Recovered
C5	2020-02-29	Stool	2020-02-29	2020-03-11	Female	16d	Neonatology	Neonatal hyperglycemia	meropenem (2.29-3.11)	lumbar puncture (3.3)	Recovered
C15	2020-05-07	Stool	2020-04-21	2020-07-21	Male	19m	Pediatric ICU	kawasaki disease	meropenem (4.23-5.30), ciprofloxacin+fosfomycin+sulfamethoxazole (4.21-4.26), linezolid (4.26-5.14), minocycline+isepamicin (5.9-7.3), gentamicin+vancomycin+cefoperazone/sulbactam+tigecycline (5.15-6.15), minocycline+isepamicin+itraconazole (7.3-7.21)	thoracentesis+abdominal paracentesis (4.26), lumbar puncture (4.28), trachea cannula (5.1), deep vein catheterization (5.24), deep vein catheterization+urethral catheterization (5.29)	Recovered
C22	2020-06-07	Stool	2020-03-20	2020-06-28	Male	17y	Pediatric ICU	Astrocytoma	cefoperazone/sulbactam+linezolid+minocycline+itraconazole (4.21-4.22), meropenem+isepamicin+fluconazole+voriconazole+sulfamethoxazole+ciprofloxacin+fosfomycin+tigecycline+gentamicin (4.22-7.21)	closed right thoracic drainag (3.29), muscle biopsy (4.16), bronchoscopic lavage (4.21), skull drilling exploration+resection of lesions in the left cerebellopontine angle+craniotomy (4.22), closed right thoracic drainag (5.10)	Transferred to another hospital
C36	2020-08-22	Stool	2020-08-13	2020-09-22	Female	13y	Gastroenterology	Cholestatic hepatitis	fosfomycin (8.14-8.19), meropenem (8.14-8.31), ceftriaxone (9.11-9.13), meropenem (9.13-9.17)	liver biopsy (8.27)	Recovered
C37	2020-09-19	Stool	2020-09-19	2020-10-01	Male	1m	Neonatology	Abdominal distension	none	none	Recovered
ad: days; m: months; y: years

## Sheet: Table S3
Table S3. List of 38 variants identified in 10 paired infecting isolates.
Mutation ID	Isolate id	Type of mutation	Paired colonizing allele	Paired infecting allele	Depth of paired colonizing	Depth of paired infecting	Frequency of paired colonizing	Frequency of paired infecting	Strand	CDS positions	Amino acid position	Gene	Gene annotation	Mutation	Effect of the mutation
MUT-001	P1-I1	del	AT	T	108	183	1	1	NA	NA	NA	NA	NA	NA	non coding regions
MUT-001	P1-I2	del	AT	T	206	184	1	1	NA	NA	NA	NA	NA	NA	non coding regions
MUT-002	P2-I	complex	TACC	CACA	132	202	1	1	-	1006/1254	336/417	KPHS_42880	N-acetylmuramoyl-L-alanine amidase	Tyr336His; Gln337Lys	missense
MUT-003	P2-I	complex	GA	TC	327	31	1	1	NA	NA	NA	NA	NA	NA	non coding regions
MUT-001	P2-I	del	AT	T	136	218	1	1	NA	NA	NA	NA	NA	NA	non coding regions
MUT-004	P3-I	snp	T	C	276	193	1	1	+	696/2433	232/810	KPHS_00870	bifunctional aspartate kinase II/homoserine dehydrogenase II	Val232Val	synonymous
MUT-005	P3-I	complex	GAAGGT	GGAAGCG	76	78	1	1	NA	NA	NA	NA	NA	NA	non coding regions
MUT-006	P3-I	del	AG	G	129	159	1	1	-	113/174	38/57	KPHS_01440	hypothetical protein	Gln38fs	nonsense/frameshift
MUT-007	P3-I	snp	C	G	259	206	1	1	+	696/1134	232/377	KPHS_04830	adenine deaminase dihydroorotase	His232Ala	missense
MUT-008	P3-I	del	TA	A	181	131	1	1	NA	NA	NA	KPHS_05930/KPHS_05940/KPHS_05950	antibiotic transport system permease component/putative multidrug ABC transporter ATPase and permease/membrane fusion protein family auxiliary transport protein	NA	non coding regions(operon)
MUT-009	P3-I	complex	TGCTGGGT	GGCCGGGC	119	104	1	1	NA	NA	NA	KPHS_10490/KPHS_10500/KPHS_10510	taurine ABC transporter substrate-binding protein/taurine transporter ATP-binding subunit/taurine transport system permease component	NA	non coding regions(operon)
MUT-010	P3-I	ins	G	AG	110	81	1	1	NA	NA	NA	NA	NA	NA	non coding regions
MUT-011	P3-I	snp	G	C	225	210	1	1	-	574/1428	192/475	KPHS_11630	GntR family transcriptional regulator	Pro192Ala	missense
MUT-012	P3-I	snp	T	C	210	143	1	1	+	549/2310	183/769	KPHS_14800	biotin sulfoxide reductase	Gly183Gly	synonymous
MUT-013	P3-I	ins	A	GA	119	94	1	1	-	649/1161	217/386	KPHS_19380	glucans biosynthesis protein	Lys217Glu; Ala218fs	nonsense/frameshift
MUT-014	P3-I	ins	A	TA	166	157	1	1	NA	NA	NA	NA	NA	NA	non coding regions
MUT-015	P3-I	snp	G	A	357	254	1	1	-	466/1539	156/512	KPHS_22580	IS66-like element ISKpn24 family transposase	Ala156Thr	missense
MUT-016	P3-I	del	CT	T	159	147	1	1	+	1046/1086	349/361	KPHS_23180	type VI secretion system baseplate subunit TssG	Ser349fs	nonsense/frameshift
MUT-017	P3-I	snp	T	C	141	140	1	1	NA	NA	NA	NA	NA	NA	non coding regions
MUT-018	P3-I	complex	GC	CG	204	124	1	1	-	783/1266	261/421	KPHS_25190	ygbK domain protein	Pro261Ala	missense
MUT-019	P3-I	del	CG	G	171	126	1	1	-	262/2412	88/803	KPHS_28360	formate dehydrogenase-N alpha subunit	Arg88fs	nonsense/frameshift
MUT-020	P3-I	ins	T	GT	189	150	1	1	NA	NA	NA	KPHS_31760	type V toxin-antitoxin system endoribonuclease antitoxin GhoS	NA	non coding regions(operon)
MUT-021	P3-I	snp	G	A	286	159	1	1	-	238/822	80/273	KPHS_42440	tRNA cyclic N6-threonylcarbamoyladenosine(37) synthase TcdA	Ala80Thr	missense
MUT-022	P3-I	complex	GCGCAG	CCGCCG	204	186	1	1	-	804/1203	268/400	KPHS_44070	FAD-dependent 2-octaprenylphenol hydroxylase	Leu268Phe	missense
MUT-023	P3-I	snp	A	T	207	150	1	1	+	654/972	218/323	KPHS_46490	putative transmembrane protein	Ile218Ile	synonymous
MUT-024	P3-I	del	TA	A	163	171	1	1	-	130/891	44/296	KPHS_46730	alpha-dehydro-beta-deoxy-D-glucarate aldolase	*fsLys44	nonsense/frameshift
MUT-025	P3-I	snp	G	T	192	112	1	1	+	900/1008	300/335	KPHS_46750	LLM class flavin-dependent oxidoreductase	Arg300Arg	synonymous
MUT-026	P3-I	del	AC	C	157	147	1	1	NA	NA	NA	NA	NA	NA	non coding regions
MUT-027	P3-I	ins	A	TAA	14	12	1	1	NA	NA	NA	KPHS_47580	aerobic respiration control sensor protein ArcB	NA	non coding regions(operon)
MUT-028	P3-I	snp	T	C	191	151	1	1	-	40/426	14/141	KPHS_48410	zinc-responsive transcriptional regulator	Phe14Leu	missense
MUT-029	P3-I	complex	TTGTTGT	CTGCTGC	45	37	1	1	-	259/924	87/307	KPHS_52510	DNA-binding transcriptional regulator DsdC	Cys88Arg	missense
MUT-030	P4-I1	complex	TG	GC	112	163	1	1	+	465/1857	156/618	KPHS_35810	putative signal transduction histidine kinase	Ala156Pro	missense
MUT-030	P4-I2	complex	TG	GC	112	156	1	1	+	465/1857	156/618	KPHS_35810	putative signal transduction histidine kinase	Ala156Pro	missense
MUT-031	P8-I	snp	A	G	9	14	1	1	+	858/1098	286/365	KPHS_03150	putative adhesin	Leu286Leu	synonymous
MUT-032	P8-I	complex	CAGG	AAGT	7	11	1	1	-	715/864	239/287	KPHS_03820	hypothetical protein	Gln239Lys; Asp240Tyr	missense
MUT-033	P8-I	complex	CGGTC	TGGTG	46	41	1	1	NA	NA	NA	NA	NA	NA	non coding regions
MUT-034	P8-I	snp	G	T	67	54	1	1	NA	NA	NA	NA	NA	NA	non coding regions
MUT-035	P8-I	complex	TC	GA	132	14	1	1	NA	NA	NA	NA	NA	NA	non coding regions
